# Supplementary material for: Economic evaluation of COVID-19 rapid antigen screening programs in the workplace
Source: BMC Med. 2022 Nov 23;20:452. doi: 10.1186/s12916-022-02641-5 (PMC9686464; doi:10.1186/s12916-022-02641-5)
Supplement: Supplementary file 2 — Additional file 2. Details of costs. [file 12916_2022_2641_MOESM2_ESM.xlsx]

## Sheet: Cost_parameters
		Estimate	Range (low)	Range (high)	Reference	Notes
INPUTS
Time horizon (long COVID)		5				Select the time horizon for costing long COVID
Age group		Under 15yrs				Select the age group you want the value for
COSTS
TESTING COSTS
Procurement costs RA kit		7			Bryn email
Shipping costs RA kit		1			Personal communication; $5 per one unit (5 in a box) of rapid antigen tests
	Total RA cost per test	8
Cost per PCR test		60.668			Campbell et al. (2020); see PCR costs excel; inflation to 2021; Other estimates from Bryn's email, but does not include transportation, lab space, PCR machine)	Assuming no cost differences for workplace PCR tests (e.g., cost of shipping to workplace, clinic at workplace)
	Total PCR cost per test	60.668
DISEASE OUTCOME COSTS
Percent of cases tested that went to the emergency room		0.132861			Number of ER cases from CIHI (2021) Hosp data Sept 2021 (https://www.cihi.ca/en/covid-19-hospitalization-and-emergency-department-statistics) and number of cases from Health Canada. COVID-19 cases by date (https://health-infobase.canada.ca/covid-19/?stat=num&measure=total&map=pt#a2)
Cost per emergency room visit for COVID		166.848			CIHI (2020) Hospital spending
	Emergency room cost per tested case	22.1675
Percent of symptomatic people who have an outpatient visit		0.175			Thommes et al. (2017) Burden seasonal influenza	Wasn't sure whether you had incorporated this or ER visits into your model yet. This is based on the outpatient visit rate per household (assuming an average household size of 4)
Cost per outpatient visit		36.85			ON Schedule of Medical Benefits (2022)	Partial assessment (similar to price codes for other jurisdictions and virtual consultations)
	Outpatient cost per symptomatic case	6.44875
Cost per hospitalization		12587.8			CIHI (2021) Hosp data Sept 2021
Cost per ICU		52756.1			CIHI (2021) Hosp data Sept 2021
	Costs per hospitalized case (non-ICU)	12587.8
	Costs per ICU case	52756.1
Likelihood of becoming a long COVID-19 case		0.415144			Chopra et al. (2021) Found that approximately half of those discharged from hospital had persistent symptoms related to illness
Cost of a long COVID case (based on the time horizon)		50273.5			See Long-COVID tab, based on Mulberry et al. (2021)	Assumed 5 year time horizon (i.e., symptoms would last up to 5 years). Also assumed would only lead to long-COVID in hospitalized patients.
	Long COVID cost per hospitalized case	20870.7
PRODUCTIVITY COSTS BY AGE GROUP
Income (per hour)		0				These incomes include estimates of labour force participation
Income (per day)		0
Income (per year)		0
Percent of the population that can work from home		NA				Did not include this estimate because the assumption is that this would be used in workplaces that could not work from home.
Number of hours lost (getting PCR)		0.5
Number of hours lost (getting RA)		0
Number of work hours lost (waiting for test result - PCR)		7.5			https://www.canada.ca/en/public-health/services/diseases/2019-novel-coronavirus-infection/symptoms/testing/diagnosing.html	Assumed if workplace is doing the PCR testing then the turn around time would be at the lower range. Range is between 1-3 days.
Number of days lost (case that tested positive)		5				Assumed average quarantine of 5 days.
Number of days lost (hospitalization)		12.2			CIHI (2022) Length of Stay Hospital
Number of days lost (recovery following hospitalization)		27			Chopra et al. (2021) Median days from discharge to return to work
	Loss of work productivity (testing RA)	0				Assumed that doing a rapid test would take no additional work time.
	Loss of work productivity (testing PCR)	0				Includes both time to take a test and wait for results
	Loss of work productivity (positive case)	0				Includes average quarantine time.
	Loss of work productivity (hospitalization)	0				Includes both time in hospital and recovery following hospitalization
	Loss of work productivity (premature death)	2.31783e+06			See Lost_prod_qaly_death tab	See lost_prod_death tab
*All costs are in $CAD 2021
OUTCOMES
QALY-loss per acute COVID case (symptomatic)		0.009			Basu & Gandhay (2021)
	QALY decrement per symptomatic case	0.009
Likelihood of becoming a long COVID-19 case		0.415144
Utility decrement long COVID (timeline - 5 years, discounted)		0.779292			Mulberry et al. (2021)
Length of stay		12.2			CIHI (2022) Length of Stay Hospital
Utility decrement		0.58			See Kirwin et al. (2021)
In-hosp QALY reduction		0.0193863			See Kirwin et al. (2021)	QALY loss from viral pneumonia hospitalization as estimated by Mangen et al. (2017)
Additional QALY decrement on discharge		0.1			See Kirwin et al. (2021)
	QALY decrement per hospitalized case	0.442904
QALY-loss per death		39.3083				Based on the specified age-group chosen above.
	QALY decrement per death (age-specific)	39.3083
COSTS AND OUTCOMES NOT INCLUDED
Costs of setting up workplace clinics
Costs of Ads related to RA test
Costs of transportation for testing						Depending on the scenario we are running this value may or may not be relevant (e.g., if workplaces are providing the tests). Also if we include transportation costs we should also include other individual costs (e.g., over the counter meds)
Costs of transportation for health care
Costs of over the counter medication
Out of hospital pharmaceutical costs
Costs and QALYs associated with long COVID from mild and moderate casescases
Costs and benefits associated with lockdowns

## Sheet: Lost_prod_death
Age groups	Income per year (2020)	Inflation	Income per year (2021)	Labour force participation	Income per year (including zeros)	Income per day (including zeros)	Income per hour (including zeros)	Average age in group	Retirement	Average salary (+16)	Working years	Cost lost productivity death	QALY loss	0	1	2	3	4	5	6	7	8	9	10	11	12	13	14	15	16	17	18	19	20	21	22	23	24	25	26	27	28	29	30	31	32	33	34	35
Under 15yrs	0	1.046	0	0	0	0	0	8	82	51300	74	2.31783e+06	39.3083	51300	51300	51300	51300	51300	51300	51300	51300	51300	51300	51300	51300	51300	51300	51300	51300	51300	51300	51300	51300	51300	51300	51300	51300	51300	51300	51300	51300	51300	51300	51300	51300	51300	51300	51300	51300
15-24yrs	21000	1.046	21966	64.2	14102.2	53.4173	7.12231	20	82	51300	62	2.09219e+06	35.4817	51300	51300	51300	51300	51300	51300	51300	51300	51300	51300	51300	51300	51300	51300	51300	51300	51300	51300	51300	51300	51300	51300	51300	51300	51300	51300	51300	51300	51300	51300	51300	51300	51300	51300	51300	51300
25-34yrs	50200	1.046	52509.2	88.2	46313.1	175.428	23.3905	30	82	51300	52	1.87079e+06	31.7269	51300	51300	51300	51300	51300	51300	51300	51300	51300	51300	51300	51300	51300	51300	51300	51300	51300	51300	51300	51300	51300	51300	51300	51300	51300	51300	51300	51300	51300	51300	51300	51300	51300	51300	51300	51300
35-44yrs	65800	1.046	68826.8	88.2	60705.2	229.944	30.6592	40	82	51300	42	1.61384e+06	27.3693	51300	51300	51300	51300	51300	51300	51300	51300	51300	51300	51300	51300	51300	51300	51300	51300	51300	51300	51300	51300	51300	51300	51300	51300	51300	51300	51300	51300	51300	51300	51300	51300	51300	51300	51300	51300
45-54yrs	67400	1.046	70500.4	88.2	62181.4	235.535	31.4047	50	82	51300	32	1.31565e+06	22.3121	51300	51300	51300	51300	51300	51300	51300	51300	51300	51300	51300	51300	51300	51300	51300	51300	51300	51300	51300	51300	51300	51300	51300	51300	51300	51300	51300	51300	51300	51300	51300	51300
55-65yrs	56800	1.046	59412.8	36.6	21745.1	82.3677	10.9824	60	82	51300	22	969577	16.4431	51300	51300	51300	51300	51300	51300	51300	51300	51300	51300	51300	51300	51300	51300	51300	51300	51300	51300	51300	51300	51300	51300
Over 65yrs	43200	1.046	45187.2	36.6	16538.5	62.6459	8.35279	65	82	51300	17	776234	13.1642	51300	51300	51300	51300	51300	51300	51300	51300	51300	51300	51300	51300	51300	51300	51300	51300	51300
References	Income per year by age group excel	CPI canada by year excel							Could switch this to age at retirement but bc we used avg income over 16 we included everyone
									Life expectancy by age group stats Canada
												Under 15yrs		0.87	0.87	0.87	0.87	0.87	0.87	0.87	0.87	0.87	0.87	0.87	0.87	0.87	0.87	0.87	0.87	0.87	0.87	0.87	0.87	0.87	0.87	0.87	0.87	0.87	0.87	0.87	0.87	0.87	0.87	0.87	0.87	0.87	0.87	0.87	0.87
												15-24yrs		0.87	0.87	0.87	0.87	0.87	0.87	0.87	0.87	0.87	0.87	0.87	0.87	0.87	0.87	0.87	0.87	0.87	0.87	0.87	0.87	0.87	0.87	0.87	0.87	0.87	0.87	0.87	0.87	0.87	0.87	0.87	0.87	0.87	0.87	0.87	0.87
												25-34yrs		0.87	0.87	0.87	0.87	0.87	0.87	0.87	0.87	0.87	0.87	0.87	0.87	0.87	0.87	0.87	0.87	0.87	0.87	0.87	0.87	0.87	0.87	0.87	0.87	0.87	0.87	0.87	0.87	0.87	0.87	0.87	0.87	0.87	0.87	0.87	0.87
												35-44yrs		0.87	0.87	0.87	0.87	0.87	0.87	0.87	0.87	0.87	0.87	0.87	0.87	0.87	0.87	0.87	0.87	0.87	0.87	0.87	0.87	0.87	0.87	0.87	0.87	0.87	0.87	0.87	0.87	0.87	0.87	0.87	0.87	0.87	0.87	0.87	0.87
												45-54yrs		0.87	0.87	0.87	0.87	0.87	0.87	0.87	0.87	0.87	0.87	0.87	0.87	0.87	0.87	0.87	0.87	0.87	0.87	0.87	0.87	0.87	0.87	0.87	0.87	0.87	0.87	0.87	0.87	0.87	0.87	0.87	0.87
												55-65yrs		0.87	0.87	0.87	0.87	0.87	0.87	0.87	0.87	0.87	0.87	0.87	0.87	0.87	0.87	0.87	0.87	0.87	0.87	0.87	0.87	0.87	0.87
												Over 65yrs		0.87	0.87	0.87	0.87	0.87	0.87	0.87	0.87	0.87	0.87	0.87	0.87	0.87	0.87	0.87	0.87	0.87
														Average QALY across age groups.
														QALY estimates: Xie F, Pullenayegum E, Gaebel K, Bansback N, Bryan S, Ohinmaa A, et al. A Time Trade-off-derived Value Set of the EQ-5D-5L for Canada. Med Care [Internet]. 2016 Jan;54(1):98–105. Available from: http://dx.doi.org/10.1097/MLR.0000000000000447
																	0-17
																	18-24	0.879		0.865714
																	25-34	0.881
																	35-44	0.878
																	45-54	0.855
																	55-64	0.839
																	65-74	0.867
																	75+	0.861
[truncated: 38 more columns]

## Sheet: Long-COVID
	Condition			Weight	Cost				0	1	2	3	4	5	6	7	8	9	10	11	12	13	14	15	16	17	18	19	20	21	22	23	24	25	26
	Chronic Fatigue			0.0372439	32297.7		5839.31		32297.7	31820.4	31350.2	30886.9	30430.4	0	0	0	0	0	0	0	0	0	0	0	0	0	0	0	0	0	0	0	0	0	0
	Diabetes			0.202181	8687.12		8526.11		8687.12	8558.74	8432.25	8307.64	8184.86	0	0	0	0	0	0	0	0	0	0	0	0	0	0	0	0	0	0	0	0	0	0
	Chronic Kidney Disease			0.299282	15890.9		23086.8		15890.9	15656.1	15424.7	15196.7	14972.2	0	0	0	0	0	0	0	0	0	0	0	0	0	0	0	0	0	0	0	0	0	0
	Chronic liver Disease			0.0223464	1005.57		109.082		1005.57	990.707	976.066	961.641	947.43	0	0	0	0	0	0	0	0	0	0	0	0	0	0	0	0	0	0	0	0	0	0
	Adverse Cardiovascular event			0.226124	7991.99		8772.75		7991.99	7873.88	7757.52	7642.88	7529.93	0	0	0	0	0	0	0	0	0	0	0	0	0	0	0	0	0	0	0	0	0	0
	Psyciatric conditions			0.212823	3813.22		3939.52		3813.22	3756.86	3701.34	3646.64	3592.75	0	0	0	0	0	0	0	0	0	0	0	0	0	0	0	0	0	0	0	0	0	0
						Cost	50273.5
	Condition			Utility Decrement
	Chronic Fatigue			0.36			0.0650867		0.36	0.35468	0.349438	0.344274	0.339186	0	0	0	0	0	0	0	0	0	0	0	0	0	0	0	0	0	0	0	0	0	0
	Diabetes			0.014			0.0137405		0.014	0.0137931	0.0135893	0.0133884	0.0131906	0	0	0	0	0	0	0	0	0	0	0	0	0	0	0	0	0	0	0	0	0	0
	Chronic Kidney Disease			0.26			0.377735		0.26	0.256158	0.252372	0.248642	0.244968	0	0	0	0	0	0	0	0	0	0	0	0	0	0	0	0	0	0	0	0	0	0
	Chronic liver Disease			0.08			0.00867823		0.08	0.0788177	0.0776529	0.0765054	0.0753747	0	0	0	0	0	0	0	0	0	0	0	0	0	0	0	0	0	0	0	0	0	0
	Adverse Cardiovascular event			0.09			0.0987923		0.09	0.08867	0.0873596	0.0860685	0.0847966	0	0	0	0	0	0	0	0	0	0	0	0	0	0	0	0	0	0	0	0	0	0
	Psyciatric conditions			0.208358			0.215259		0.208358	0.205278	0.202245	0.199256	0.196311	0	0	0	0	0	0	0	0	0	0	0	0	0	0	0	0	0	0	0	0	0	0
						Utility Decrement	0.779292
							Time Horizon:	4
							Time Horizon:	5
